# Supplementary material for: A Design of Experiments Approach to the Radical-Induced Oxidation of Dimeric C4-C8 Linked B-Type Procyanidins
Source: Molecules. 2024 Dec 30;30(1):111. doi: 10.3390/molecules30010111 (PMC11721415; doi:10.3390/molecules30010111)
Supplement: Supplementary file 1 [file molecules-30-00111-s001.zip]

Archive with 1 entries (1 files):
- molecules-3390567-supplementary.pdf
